# Supplementary material for: Association Between the Microsatellite Instability Status and the Efficacy of Postoperative Adjuvant Chemoradiotherapy in Patients With Gastric Cancer
Source: Front Oncol. 2020 Jan 8;9:1452. doi: 10.3389/fonc.2019.01452 (PMC6960096; doi:10.3389/fonc.2019.01452)
Supplement: Supplementary file 1 [file Table_1.XLS]

## Sheet: Sheet1
TCGA_Tumor ID	ACRG_Tumor ID
tcga-br-a4cs	GSM1523979
tcga-hj-7597	GSM1524024
tcga-br-8686	GSM1523994
tcga-br-7901	GSM1523998
tcga-d7-a6f2	GSM1524002
tcga-vq-a8p8	GSM1524010
tcga-d7-a6ex	GSM1524017
tcga-vq-a8e2	GSM1524021
tcga-cg-4444	GSM1524025
tcga-d7-6822	GSM1524026
tcga-br-6563	GSM1524027
tcga-vq-a8p3	GSM1524034
tcga-br-6707	GSM1524037
tcga-in-8462	GSM1524039
tcga-br-6852	GSM1524042
tcga-fp-a4bf	GSM1524047
tcga-vq-a8dt	GSM1524048
tcga-br-6565	GSM1524049
tcga-d7-6522	GSM1524050
tcga-br-8058	GSM1524051
tcga-br-8369	GSM1524068
tcga-b7-5818	GSM1524052
tcga-br-8366	GSM1524053
tcga-cg-4436	GSM1524069
tcga-hu-a4gf	GSM1524056
tcga-br-8484	GSM1524070
tcga-vq-a91a	GSM1524071
tcga-br-4267	GSM1524061
tcga-br-a4pf	GSM1523920
tcga-br-6452	GSM1523728
tcga-fp-8209	GSM1523729
tcga-vq-aa6f	GSM1523922
tcga-br-6456	GSM1523924
tcga-d7-a6ez	GSM1523925
tcga-br-6453	GSM1523927
tcga-hu-a4gy	GSM1523928
tcga-cd-5813	GSM1523930
tcga-br-7723	GSM1523932
tcga-d7-a4yu	GSM1523933
tcga-br-8364	GSM1523937
tcga-br-a4j7	GSM1523942
tcga-vq-aa6d	GSM1523946
tcga-in-a6rn	GSM1523952
tcga-d7-6528	GSM1523955
tcga-br-a4j9	GSM1523956
tcga-br-8678	GSM1523744
tcga-br-7715	GSM1523745
tcga-br-7722	GSM1523747
tcga-vq-aa6a	GSM1523748
tcga-hu-a4gc	GSM1523961
tcga-za-a8f6	GSM1523963
tcga-br-8081	GSM1523964
tcga-d7-a6ey	GSM1523970
tcga-cd-8534	GSM1523974
tcga-vq-a8pe	GSM1523976
tcga-d7-a4z0	GSM1523977
tcga-d7-a74a	GSM1523980
tcga-br-8361	GSM1523984
tcga-br-8080	GSM1523918
tcga-d7-a6f0	GSM1523985
tcga-br-8591	GSM1523988
tcga-vq-a8pu	GSM1523991
tcga-mx-a5uj	GSM1523765
tcga-d7-8572	GSM1523995
tcga-cg-4475	GSM1524000
tcga-fp-7829	GSM1523768
tcga-f1-6874	GSM1523770
tcga-br-7716	GSM1523774
tcga-br-8059	GSM1523775
tcga-br-a44u	GSM1523778
tcga-d7-6524	GSM1523779
tcga-cg-5718	GSM1523783
tcga-d7-8579	GSM1523785
tcga-vq-a91e	GSM1523791
tcga-br-6564	GSM1523793
tcga-br-8368	GSM1523798
tcga-br-a4j6	GSM1523799
tcga-br-8382	GSM1523800
tcga-fp-7916	GSM1523801
tcga-vq-a91k	GSM1523802
tcga-br-6705	GSM1523805
tcga-br-8588	GSM1523806
tcga-br-8384	GSM1523807
tcga-cd-a48c	GSM1523809
tcga-in-a6rl	GSM1523810
tcga-vq-a92d	GSM1523811
tcga-br-7707	GSM1523813
tcga-kb-a93g	GSM1523814
tcga-hu-8608	GSM1523815
tcga-cd-8530	GSM1523820
tcga-cd-5801	GSM1523825
tcga-cd-8528	GSM1523826
tcga-f1-a448	GSM1523827
tcga-cd-8525	GSM1523829
tcga-cg-4466	GSM1523835
tcga-cd-5803	GSM1523836
tcga-d7-6818	GSM1523837
tcga-kb-a6f7	GSM1523838
tcga-br-4253	GSM1523839
tcga-br-7704	GSM1523840
tcga-br-8589	GSM1523841
tcga-3m-ab46	GSM1523842
tcga-cd-8531	GSM1523846
tcga-cd-8532	GSM1523847
tcga-d7-6519	GSM1523848
tcga-kb-a93h	GSM1523849
tcga-hf-a5nb	GSM1523851
tcga-fp-8210	GSM1523852
tcga-hu-a4h0	GSM1523854
tcga-sw-a7ea	GSM1523855
tcga-br-8676	GSM1523856
tcga-rd-a8mw	GSM1523857
tcga-br-6803	GSM1523858
tcga-d7-8573	GSM1523859
tcga-br-6802	GSM1523860
tcga-d7-6520	GSM1523864
tcga-br-8487	GSM1523865
tcga-cd-8533	GSM1523867
tcga-cg-4437	GSM1523868
tcga-hu-a4gu	GSM1523874
tcga-fp-8211	GSM1523876
tcga-br-8295	GSM1523877
tcga-vq-a94u	GSM1523878
tcga-vq-a91v	GSM1523882
tcga-d7-6527	GSM1523884
tcga-cd-a4mg	GSM1523885
tcga-br-6566	GSM1523887
tcga-b7-a5tj	GSM1523889
tcga-d7-8576	GSM1523891
tcga-br-8485	GSM1523892
tcga-d7-8578	GSM1523894
tcga-vq-a8p2	GSM1523895
tcga-cd-5800	GSM1523896
tcga-br-8687	GSM1523897
tcga-hu-a4gq	GSM1523898
tcga-br-8365	GSM1523901
tcga-cg-5723	GSM1523903
tcga-br-8677	GSM1523910
tcga-br-7197
tcga-cg-4477
tcga-br-6801
tcga-br-8286
tcga-d7-5578
tcga-vq-a91s
tcga-mx-a663
tcga-fp-a9tm
tcga-vq-aa6j
tcga-d7-a4yx
tcga-cd-8524
tcga-vq-aa68
tcga-vq-a8pb
tcga-vq-aa69
tcga-rd-a7c1
tcga-d7-8574
tcga-hu-a4h2
tcga-cd-a489
tcga-fp-8099
tcga-br-8284
tcga-br-4280
tcga-fp-7735
tcga-d7-8575
tcga-hf-7132
tcga-cd-a48a
tcga-br-7958
tcga-cd-a4mh
tcga-d7-6815
tcga-br-8060
tcga-d7-a4yv
tcga-br-a452
tcga-br-8078
tcga-fp-a4be
tcga-br-a4cq
tcga-d7-a6et
tcga-br-8285
tcga-d7-a4yt
tcga-cd-5802
tcga-cd-a4mi
tcga-vq-a8pt
tcga-cd-a4mj
tcga-d7-a74b
tcga-eq-a4so
tcga-d7-6518
tcga-br-8360
tcga-cg-5733
tcga-d7-6820
tcga-br-4183
tcga-d7-a4yy
tcga-vq-a91w
tcga-br-4255
tcga-br-a4qi
tcga-cg-4449
tcga-b7-5816
tcga-cg-4455
tcga-br-4184
tcga-d7-6817
tcga-cg-5727
tcga-br-8363
tcga-br-a4pe
tcga-br-a4pd
tcga-vq-a8pz
tcga-vq-aa6b
tcga-hu-8245
